# Supplementary material for: Daily transcriptomes of the copepod Calanus finmarchicus during the summer solstice at high Arctic latitudes
Source: Sci Data. 2020 Nov 24;7:415. doi: 10.1038/s41597-020-00751-4 (PMC7686379; doi:10.1038/s41597-020-00751-4)
Supplement: Supplementary file 1 — Supplementary tables [file 41597_2020_751_MOESM1_ESM.xlsx]

## Sheet: Supplementary Tables
Scientific data, 2020
Supplementary Tables.
"Daily transcriptomes of the copepod Calanus finmarchicus during the summer solstice at high Arctic latitudes."
Laura Payton, Céline Noirot, Claire Hoede, Lukas Hüppe, Kim Last, David Wilcockson, Elizaveta A. Ershova, Sophie Valière, Bettina Meyer
Supplementary Table 1: Sample details on the sampling design and overview of the experimental workflow used to generate the transcriptomic data output. Related to Figure 1 and Table 1.
Supplementary Table 2: Sun altitude above the horizon, tidal height and sea-ice cover over the 24h (± 4h) of sampling at both latitudes.
Supplementary Table 3: Sample details on mapping statistics on all contigs (206,012), related to Figure 2.
Supplementary Table 4: Number of alignments per sample and percentage of alignments discarded by filtering contigs with very low level of expression, related to Table 3.
Supplementary Table 5: Features overview in results of InterProScan annotation, related to Table 5.
Supplementary Table 6: Relative expression of candidate genes measured by quantitative real-time PCR for further RNA sequencing normalization verification.

## Sheet: Supplementary Table_1
Supplementary Table 1: Sample details on the sampling design and overview of the experimental workflow used to generate the transcriptomic data output. Related to Figure 1 and Table 1.
Samples	Station	Station name	Geographical position	Date	Time (UTC +2)	Replicate	Protocol 1	Protocol 2	Protocol 3	Protocol 4	BioProject ID	BioSampleObject ID	Sample name	SRR data accession
N1-10h-r1	North	JR85	82.56°N, 30.85 °E	18/06/2018	10-11h	replicate 1	Sampling from 200 m to the surface	Sorting of 15 CV C. finmarchicus	RNA extraction	RNA-sequencing	PRJNA628886	SAMN14884389	CfDAILY-N1-10h-r1	SRR11748367
N1-10h-r2	North	JR85	82.56°N, 30.85 °E	18/06/2018	10-11h	replicate 2	Sampling from 200 m to the surface	Sorting of 15 CV C. finmarchicus	RNA extraction	RNA-sequencing	PRJNA628886	SAMN14884390	CfDAILY-N1-10h-r2	SRR11748366
N1-10h-r3	North	JR85	82.56°N, 30.85 °E	18/06/2018	10-11h	replicate 3	Sampling from 200 m to the surface	Sorting of 15 CV C. finmarchicus	RNA extraction	RNA-sequencing	PRJNA628886	SAMN14884391	CfDAILY-N1-10h-r3	SRR11748397
N2-14h-r1	North	JR85	82.56°N, 30.85 °E	18/06/2018	14-15h	replicate 1	Sampling from 200 m to the surface	Sorting of 15 CV C. finmarchicus	RNA extraction	RNA-sequencing	PRJNA628886	SAMN14884392	CfDAILY-N2-14h-r1	SRR11748386
N2-14h-r2	North	JR85	82.56°N, 30.85 °E	18/06/2018	14-15h	replicate 2	Sampling from 200 m to the surface	Sorting of 15 CV C. finmarchicus	RNA extraction	RNA-sequencing	PRJNA628886	SAMN14884393	CfDAILY-N2-14h-r2	SRR11748375
N2-14h-r3	North	JR85	82.56°N, 30.85 °E	18/06/2018	14-15h	replicate 3	Sampling from 200 m to the surface	Sorting of 15 CV C. finmarchicus	RNA extraction	RNA-sequencing	PRJNA628886	SAMN14884394	CfDAILY-N2-14h-r3	SRR11748372
N3-18h-r1	North	JR85	82.56°N, 30.85 °E	18/06/2018	18-19h	replicate 1	Sampling from 200 m to the surface	Sorting of 15 CV C. finmarchicus	RNA extraction	RNA-sequencing	PRJNA628886	SAMN14884395	CfDAILY-N3-18h-r1	SRR11748371
N3-18h-r2	North	JR85	82.56°N, 30.85 °E	18/06/2018	18-19h	replicate 2	Sampling from 200 m to the surface	Sorting of 15 CV C. finmarchicus	RNA extraction	RNA-sequencing	PRJNA628886	SAMN14884396	CfDAILY-N3-18h-r2	SRR11748370
N3-18h-r3	North	JR85	82.56°N, 30.85 °E	18/06/2018	18-19h	replicate 3	Sampling from 200 m to the surface	Sorting of 15 CV C. finmarchicus	RNA extraction	RNA-sequencing	PRJNA628886	SAMN14884397	CfDAILY-N3-18h-r3	SRR11748369
N4-22h-r1	North	JR85	82.56°N, 30.85 °E	18/06/2018	22-23h	replicate 1	Sampling from 200 m to the surface	Sorting of 15 CV C. finmarchicus	RNA extraction	RNA-sequencing	PRJNA628886	SAMN14884398	CfDAILY-N4-22h-r1	SRR11748368
N4-22h-r2	North	JR85	82.56°N, 30.85 °E	18/06/2018	22-23h	replicate 2	Sampling from 200 m to the surface	Sorting of 15 CV C. finmarchicus	RNA extraction	RNA-sequencing	PRJNA628886	SAMN14884399	CfDAILY-N4-22h-r2	SRR11748365
N4-22h-r3	North	JR85	82.56°N, 30.85 °E	18/06/2018	22-23h	replicate 3	Sampling from 200 m to the surface	Sorting of 15 CV C. finmarchicus	RNA extraction	RNA-sequencing	PRJNA628886	SAMN14884400	CfDAILY-N4-22h-r3	SRR11748406
N5-2h-r1	North	JR85	82.56°N, 30.85 °E	19/06/2018	2-3h	replicate 1	Sampling from 200 m to the surface	Sorting of 15 CV C. finmarchicus	RNA extraction	RNA-sequencing	PRJNA628886	SAMN14884401	CfDAILY-N5-2h-r1	SRR11748405
N5-2h-r2	North	JR85	82.56°N, 30.85 °E	19/06/2018	2-3h	replicate 2	Sampling from 200 m to the surface	Sorting of 15 CV C. finmarchicus	RNA extraction	RNA-sequencing	PRJNA628886	SAMN14884402	CfDAILY-N5-2h-r2	SRR11748404
N5-2h-r3	North	JR85	82.56°N, 30.85 °E	19/06/2018	2-3h	replicate 3	Sampling from 200 m to the surface	Sorting of 15 CV C. finmarchicus	RNA extraction	RNA-sequencing	PRJNA628886	SAMN14884403	CfDAILY-N5-2h-r3	SRR11748403
N6-6h-r1	North	JR85	82.56°N, 30.85 °E	19/06/2018	6-7h	replicate 1	Sampling from 200 m to the surface	Sorting of 15 CV C. finmarchicus	RNA extraction	RNA-sequencing	PRJNA628886	SAMN14884404	CfDAILY-N6-6h-r1	SRR11748402
N6-6h-r2	North	JR85	82.56°N, 30.85 °E	19/06/2018	6-7h	replicate 2	Sampling from 200 m to the surface	Sorting of 15 CV C. finmarchicus	RNA extraction	RNA-sequencing	PRJNA628886	SAMN14884405	CfDAILY-N6-6h-r2	SRR11748401
N6-6h-r3	North	JR85	82.56°N, 30.85 °E	19/06/2018	6-7h	replicate 3	Sampling from 200 m to the surface	Sorting of 15 CV C. finmarchicus	RNA extraction	RNA-sequencing	PRJNA628886	SAMN14884406	CfDAILY-N6-6h-r3	SRR11748400
N7-10h-r1	North	JR85	82.56°N, 30.85 °E	19/06/2018	10-11h	replicate 1	Sampling from 200 m to the surface	Sorting of 15 CV C. finmarchicus	RNA extraction	RNA-sequencing	PRJNA628886	SAMN14884407	CfDAILY-N7-10h-r1	SRR11748399
N7-10h-r2	North	JR85	82.56°N, 30.85 °E	19/06/2018	10-11h	replicate 2	Sampling from 200 m to the surface	Sorting of 15 CV C. finmarchicus	RNA extraction	RNA-sequencing	PRJNA628886	SAMN14884408	CfDAILY-N7-10h-r2	SRR11748398
N7-10h-r3	North	JR85	82.56°N, 30.85 °E	19/06/2018	10-11h	replicate 3	Sampling from 200 m to the surface	Sorting of 15 CV C. finmarchicus	RNA extraction	RNA-sequencing	PRJNA628886	SAMN14884409	CfDAILY-N7-10h-r3	SRR11748396
S1-14h-r1	South	B13	74.5 °N, 30 °E	30/06/2018	14-15h	replicate 1	Sampling from 200 m to the surface	Sorting of 15 CV C. finmarchicus	RNA extraction	RNA-sequencing	PRJNA628886	SAMN14884410	CfDAILY-S1-14h-r1	SRR11748395
S1-14h-r2	South	B13	74.5 °N, 30 °E	30/06/2018	14-15h	replicate 2	Sampling from 200 m to the surface	Sorting of 15 CV C. finmarchicus	RNA extraction	RNA-sequencing	PRJNA628886	SAMN14884411	CfDAILY-S1-14h-r2	SRR11748394
S1-14h-r3	South	B13	74.5 °N, 30 °E	30/06/2018	14-15h	replicate 3	Sampling from 200 m to the surface	Sorting of 15 CV C. finmarchicus	RNA extraction	RNA-sequencing	PRJNA628886	SAMN14884412	CfDAILY-S1-14h-r3	SRR11748393
S2-18h-r1	South	B13	74.5 °N, 30 °E	30/06/2018	18-19h	replicate 1	Sampling from 200 m to the surface	Sorting of 15 CV C. finmarchicus	RNA extraction	RNA-sequencing	PRJNA628886	SAMN14884413	CfDAILY-S2-18h-r1	SRR11748392
S2-18h-r2	South	B13	74.5 °N, 30 °E	30/06/2018	18-19h	replicate 2	Sampling from 200 m to the surface	Sorting of 15 CV C. finmarchicus	RNA extraction	RNA-sequencing	PRJNA628886	SAMN14884414	CfDAILY-S2-18h-r2	SRR11748391
S2-18h-r3	South	B13	74.5 °N, 30 °E	30/06/2018	18-19h	replicate 3	Sampling from 200 m to the surface	Sorting of 15 CV C. finmarchicus	RNA extraction	RNA-sequencing	PRJNA628886	SAMN14884415	CfDAILY-S2-18h-r3	SRR11748390
S3-22h-r1	South	B13	74.5 °N, 30 °E	30/06/2018	22-23h	replicate 1	Sampling from 200 m to the surface	Sorting of 15 CV C. finmarchicus	RNA extraction	RNA-sequencing	PRJNA628886	SAMN14884416	CfDAILY-S3-22h-r1	SRR11748389
S3-22h-r2	South	B13	74.5 °N, 30 °E	30/06/2018	22-23h	replicate 2	Sampling from 200 m to the surface	Sorting of 15 CV C. finmarchicus	RNA extraction	RNA-sequencing	PRJNA628886	SAMN14884417	CfDAILY-S3-22h-r2	SRR11748388
S3-22h-r3	South	B13	74.5 °N, 30 °E	30/06/2018	22-23h	replicate 3	Sampling from 200 m to the surface	Sorting of 15 CV C. finmarchicus	RNA extraction	RNA-sequencing	PRJNA628886	SAMN14884418	CfDAILY-S3-22h-r3	SRR11748387
S4-2h-r1	South	B13	74.5 °N, 30 °E	01/07/2018	2-3h	replicate 1	Sampling from 200 m to the surface	Sorting of 15 CV C. finmarchicus	RNA extraction	RNA-sequencing	PRJNA628886	SAMN14884419	CfDAILY-S4-2h-r1	SRR11748385
S4-2h-r2	South	B13	74.5 °N, 30 °E	01/07/2018	2-3h	replicate 2	Sampling from 200 m to the surface	Sorting of 15 CV C. finmarchicus	RNA extraction	RNA-sequencing	PRJNA628886	SAMN14884420	CfDAILY-S4-2h-r2	SRR11748384
S4-2h-r3	South	B13	74.5 °N, 30 °E	01/07/2018	2-3h	replicate 3	Sampling from 200 m to the surface	Sorting of 15 CV C. finmarchicus	RNA extraction	RNA-sequencing	PRJNA628886	SAMN14884421	CfDAILY-S4-2h-r3	SRR11748383
S5-6h-r1	South	B13	74.5 °N, 30 °E	01/07/2018	6-7h	replicate 1	Sampling from 200 m to the surface	Sorting of 15 CV C. finmarchicus	RNA extraction	RNA-sequencing	PRJNA628886	SAMN14884422	CfDAILY-S5-6h-r1	SRR11748382
S5-6h-r2	South	B13	74.5 °N, 30 °E	01/07/2018	6-7h	replicate 2	Sampling from 200 m to the surface	Sorting of 15 CV C. finmarchicus	RNA extraction	RNA-sequencing	PRJNA628886	SAMN14884423	CfDAILY-S5-6h-r2	SRR11748381
S5-6h-r3	South	B13	74.5 °N, 30 °E	01/07/2018	6-7h	replicate 3	Sampling from 200 m to the surface	Sorting of 15 CV C. finmarchicus	RNA extraction	RNA-sequencing	PRJNA628886	SAMN14884424	CfDAILY-S5-6h-r3	SRR11748380
S6-10h-r1	South	B13	74.5 °N, 30 °E	01/07/2018	10-11h	replicate 1	Sampling from 200 m to the surface	Sorting of 15 CV C. finmarchicus	RNA extraction	RNA-sequencing	PRJNA628886	SAMN14884425	CfDAILY-S6-10h-r1	SRR11748379
S6-10h-r2	South	B13	74.5 °N, 30 °E	01/07/2018	10-11h	replicate 2	Sampling from 200 m to the surface	Sorting of 15 CV C. finmarchicus	RNA extraction	RNA-sequencing	PRJNA628886	SAMN14884426	CfDAILY-S6-10h-r2	SRR11748378
S6-10h-r3	South	B13	74.5 °N, 30 °E	01/07/2018	10-11h	replicate 3	Sampling from 200 m to the surface	Sorting of 15 CV C. finmarchicus	RNA extraction	RNA-sequencing	PRJNA628886	SAMN14884427	CfDAILY-S6-10h-r3	SRR11748377
S7-14h-r1	South	B13	74.5 °N, 30 °E	01/07/2018	14-15h	replicate 1	Sampling from 200 m to the surface	Sorting of 15 CV C. finmarchicus	RNA extraction	RNA-sequencing	PRJNA628886	SAMN14884428	CfDAILY-S7-14h-r1	SRR11748376
S7-14h-r2	South	B13	74.5 °N, 30 °E	01/07/2018	14-15h	replicate 2	Sampling from 200 m to the surface	Sorting of 15 CV C. finmarchicus	RNA extraction	RNA-sequencing	PRJNA628886	SAMN14884429	CfDAILY-S7-14h-r2	SRR11748374
S7-14h-r3	South	B13	74.5 °N, 30 °E	01/07/2018	14-15h	replicate 3	Sampling from 200 m to the surface	Sorting of 15 CV C. finmarchicus	RNA extraction	RNA-sequencing	PRJNA628886	SAMN14884430	CfDAILY-S7-14h-r3	SRR11748373

## Sheet: Supplementary Table_2
Supplementary Table 2: Sun altitude above the horizon, tidal height and sea-ice cover over the 24h (± 4h) of sampling at both latitudes.
Station	Station name	Geographical position	Date and time (local time, UTC +2)	Tidal height (m)	Sun altitude (degree)	Sea-ice cover		Station	Station name	Geographical position	Date and time (local time, UTC +2)	Tidal height (m)	Sun altitude (degree)	Sea-ice cover
North	JR85	82.56°N, 30.85 °E	2018-06-18 06:00:00	0.159	23.2	Yes		South	B13	74.5 °N, 30 °E	2018-06-30 10:00:00	0.044	36.2	No
North	JR85	82.56°N, 30.85 °E	2018-06-18 06:30:00	0.204	24.2	Yes		South	B13	74.5 °N, 30 °E	2018-06-30 10:30:00	0.002	37.2	No
North	JR85	82.56°N, 30.85 °E	2018-06-18 07:00:00	0.235	25.1	Yes		South	B13	74.5 °N, 30 °E	2018-06-30 11:00:00	-0.037	38	No
North	JR85	82.56°N, 30.85 °E	2018-06-18 07:30:00	0.25	26.1	Yes		South	B13	74.5 °N, 30 °E	2018-06-30 11:30:00	-0.07	38.5	No
North	JR85	82.56°N, 30.85 °E	2018-06-18 08:00:00	0.25	27	Yes		South	B13	74.5 °N, 30 °E	2018-06-30 12:00:00	-0.095	38.7	No
North	JR85	82.56°N, 30.85 °E	2018-06-18 08:30:00	0.233	27.8	Yes		South	B13	74.5 °N, 30 °E	2018-06-30 12:30:00	-0.109	38.6	No
North	JR85	82.56°N, 30.85 °E	2018-06-18 09:00:00	0.203	28.6	Yes		South	B13	74.5 °N, 30 °E	2018-06-30 13:00:00	-0.111	38.1	No
North	JR85	82.56°N, 30.85 °E	2018-06-18 09:30:00	0.16	29.3	Yes		South	B13	74.5 °N, 30 °E	2018-06-30 13:30:00	-0.103	37.4	No
North	JR85	82.56°N, 30.85 °E	2018-06-18 10:00:00	0.109	29.8	Yes		South	B13	74.5 °N, 30 °E	2018-06-30 14:00:00	-0.084	36.4	No
North	JR85	82.56°N, 30.85 °E	2018-06-18 10:30:00	0.052	30.3	Yes		South	B13	74.5 °N, 30 °E	2018-06-30 14:30:00	-0.056	35.2	No
North	JR85	82.56°N, 30.85 °E	2018-06-18 11:00:00	-0.005	30.6	Yes		South	B13	74.5 °N, 30 °E	2018-06-30 15:00:00	-0.023	33.8	No
North	JR85	82.56°N, 30.85 °E	2018-06-18 11:30:00	-0.061	30.9	Yes		South	B13	74.5 °N, 30 °E	2018-06-30 15:30:00	0.013	32.1	No
North	JR85	82.56°N, 30.85 °E	2018-06-18 12:00:00	-0.111	30.9	Yes		South	B13	74.5 °N, 30 °E	2018-06-30 16:00:00	0.051	30.4	No
North	JR85	82.56°N, 30.85 °E	2018-06-18 12:30:00	-0.152	30.9	Yes		South	B13	74.5 °N, 30 °E	2018-06-30 16:30:00	0.087	28.5	No
North	JR85	82.56°N, 30.85 °E	2018-06-18 13:00:00	-0.183	30.7	Yes		South	B13	74.5 °N, 30 °E	2018-06-30 17:00:00	0.119	26.5	No
North	JR85	82.56°N, 30.85 °E	2018-06-18 13:30:00	-0.202	30.3	Yes		South	B13	74.5 °N, 30 °E	2018-06-30 17:30:00	0.146	24.5	No
North	JR85	82.56°N, 30.85 °E	2018-06-18 14:00:00	-0.208	29.9	Yes		South	B13	74.5 °N, 30 °E	2018-06-30 18:00:00	0.166	22.5	No
North	JR85	82.56°N, 30.85 °E	2018-06-18 14:30:00	-0.2	29.3	Yes		South	B13	74.5 °N, 30 °E	2018-06-30 18:30:00	0.179	20.6	No
North	JR85	82.56°N, 30.85 °E	2018-06-18 15:00:00	-0.18	28.6	Yes		South	B13	74.5 °N, 30 °E	2018-06-30 19:00:00	0.183	18.6	No
North	JR85	82.56°N, 30.85 °E	2018-06-18 15:30:00	-0.148	27.9	Yes		South	B13	74.5 °N, 30 °E	2018-06-30 19:30:00	0.178	16.8	No
North	JR85	82.56°N, 30.85 °E	2018-06-18 16:00:00	-0.106	27	Yes		South	B13	74.5 °N, 30 °E	2018-06-30 20:00:00	0.164	15.1	No
North	JR85	82.56°N, 30.85 °E	2018-06-18 16:30:00	-0.057	26.2	Yes		South	B13	74.5 °N, 30 °E	2018-06-30 20:30:00	0.141	13.5	No
North	JR85	82.56°N, 30.85 °E	2018-06-18 17:00:00	-0.005	25.2	Yes		South	B13	74.5 °N, 30 °E	2018-06-30 21:00:00	0.109	12.1	No
North	JR85	82.56°N, 30.85 °E	2018-06-18 17:30:00	0.047	24.2	Yes		South	B13	74.5 °N, 30 °E	2018-06-30 21:30:00	0.071	10.8	No
North	JR85	82.56°N, 30.85 °E	2018-06-18 18:00:00	0.096	23.3	Yes		South	B13	74.5 °N, 30 °E	2018-06-30 22:00:00	0.028	9.7	No
North	JR85	82.56°N, 30.85 °E	2018-06-18 18:30:00	0.138	22.3	Yes		South	B13	74.5 °N, 30 °E	2018-06-30 22:30:00	-0.016	8.9	No
North	JR85	82.56°N, 30.85 °E	2018-06-18 19:00:00	0.17	21.4	Yes		South	B13	74.5 °N, 30 °E	2018-06-30 23:00:00	-0.059	8.3	No
North	JR85	82.56°N, 30.85 °E	2018-06-18 19:30:00	0.189	20.4	Yes		South	B13	74.5 °N, 30 °E	2018-06-30 23:30:00	-0.098	7.9	No
North	JR85	82.56°N, 30.85 °E	2018-06-18 20:00:00	0.194	19.6	Yes		South	B13	74.5 °N, 30 °E	2018-07-01	-0.129	7.7	No
North	JR85	82.56°N, 30.85 °E	2018-06-18 20:30:00	0.184	18.8	Yes		South	B13	74.5 °N, 30 °E	2018-07-01 00:30:00	-0.149	7.8	No
North	JR85	82.56°N, 30.85 °E	2018-06-18 21:00:00	0.161	18.1	Yes		South	B13	74.5 °N, 30 °E	2018-07-01 01:00:00	-0.159	8.2	No
North	JR85	82.56°N, 30.85 °E	2018-06-18 21:30:00	0.126	17.5	Yes		South	B13	74.5 °N, 30 °E	2018-07-01 01:30:00	-0.156	8.7	No
North	JR85	82.56°N, 30.85 °E	2018-06-18 22:00:00	0.081	16.9	Yes		South	B13	74.5 °N, 30 °E	2018-07-01 02:00:00	-0.141	9.5	No
North	JR85	82.56°N, 30.85 °E	2018-06-18 22:30:00	0.029	16.5	Yes		South	B13	74.5 °N, 30 °E	2018-07-01 02:30:00	-0.117	10.5	No
North	JR85	82.56°N, 30.85 °E	2018-06-18 23:00:00	-0.025	16.2	Yes		South	B13	74.5 °N, 30 °E	2018-07-01 03:00:00	-0.084	11.7	No
North	JR85	82.56°N, 30.85 °E	2018-06-18 23:30:00	-0.079	16	Yes		South	B13	74.5 °N, 30 °E	2018-07-01 03:30:00	-0.045	13.1	No
North	JR85	82.56°N, 30.85 °E	2018-06-19	-0.13	16	Yes		South	B13	74.5 °N, 30 °E	2018-07-01 04:00:00	-0.003	14.7	No
North	JR85	82.56°N, 30.85 °E	2018-06-19 00:30:00	-0.173	16	Yes		South	B13	74.5 °N, 30 °E	2018-07-01 04:30:00	0.039	16.3	No
North	JR85	82.56°N, 30.85 °E	2018-06-19 01:00:00	-0.208	16.2	Yes		South	B13	74.5 °N, 30 °E	2018-07-01 05:00:00	0.079	18.2	No
North	JR85	82.56°N, 30.85 °E	2018-06-19 01:30:00	-0.231	16.5	Yes		South	B13	74.5 °N, 30 °E	2018-07-01 05:30:00	0.116	20.1	No
North	JR85	82.56°N, 30.85 °E	2018-06-19 02:00:00	-0.242	16.9	Yes		South	B13	74.5 °N, 30 °E	2018-07-01 06:00:00	0.148	22	No
North	JR85	82.56°N, 30.85 °E	2018-06-19 02:30:00	-0.24	17.4	Yes		South	B13	74.5 °N, 30 °E	2018-07-01 06:30:00	0.172	24	No
North	JR85	82.56°N, 30.85 °E	2018-06-19 03:00:00	-0.224	18	Yes		South	B13	74.5 °N, 30 °E	2018-07-01 07:00:00	0.189	26	No
North	JR85	82.56°N, 30.85 °E	2018-06-19 03:30:00	-0.196	18.7	Yes		South	B13	74.5 °N, 30 °E	2018-07-01 07:30:00	0.197	28	No
North	JR85	82.56°N, 30.85 °E	2018-06-19 04:00:00	-0.157	19.5	Yes		South	B13	74.5 °N, 30 °E	2018-07-01 08:00:00	0.196	29.9	No
North	JR85	82.56°N, 30.85 °E	2018-06-19 04:30:00	-0.109	20.4	Yes		South	B13	74.5 °N, 30 °E	2018-07-01 08:30:00	0.185	31.7	No
North	JR85	82.56°N, 30.85 °E	2018-06-19 05:00:00	-0.054	21.3	Yes		South	B13	74.5 °N, 30 °E	2018-07-01 09:00:00	0.165	33.3	No
North	JR85	82.56°N, 30.85 °E	2018-06-19 05:30:00	0.004	22.2	Yes		South	B13	74.5 °N, 30 °E	2018-07-01 09:30:00	0.136	34.8	No
North	JR85	82.56°N, 30.85 °E	2018-06-19 06:00:00	0.061	23.2	Yes		South	B13	74.5 °N, 30 °E	2018-07-01 10:00:00	0.101	36.1	No
North	JR85	82.56°N, 30.85 °E	2018-06-19 06:30:00	0.115	24.2	Yes		South	B13	74.5 °N, 30 °E	2018-07-01 10:30:00	0.061	37.1	No
North	JR85	82.56°N, 30.85 °E	2018-06-19 07:00:00	0.16	25.1	Yes		South	B13	74.5 °N, 30 °E	2018-07-01 11:00:00	0.02	37.9	No
North	JR85	82.56°N, 30.85 °E	2018-06-19 07:30:00	0.196	26.1	Yes		South	B13	74.5 °N, 30 °E	2018-07-01 11:30:00	-0.02	38.4	No
North	JR85	82.56°N, 30.85 °E	2018-06-19 08:00:00	0.218	27	Yes		South	B13	74.5 °N, 30 °E	2018-07-01 12:00:00	-0.056	38.6	No
North	JR85	82.56°N, 30.85 °E	2018-06-19 08:30:00	0.227	27.8	Yes		South	B13	74.5 °N, 30 °E	2018-07-01 12:30:00	-0.084	38.5	No
North	JR85	82.56°N, 30.85 °E	2018-06-19 09:00:00	0.221	28.6	Yes		South	B13	74.5 °N, 30 °E	2018-07-01 13:00:00	-0.103	38.1	No
North	JR85	82.56°N, 30.85 °E	2018-06-19 09:30:00	0.202	29.3	Yes		South	B13	74.5 °N, 30 °E	2018-07-01 13:30:00	-0.111	37.4	No
North	JR85	82.56°N, 30.85 °E	2018-06-19 10:00:00	0.17	29.9	Yes		South	B13	74.5 °N, 30 °E	2018-07-01 14:00:00	-0.108	36.4	No
North	JR85	82.56°N, 30.85 °E	2018-06-19 10:30:00	0.129	30.3	Yes		South	B13	74.5 °N, 30 °E	2018-07-01 14:30:00	-0.095	35.1	No
North	JR85	82.56°N, 30.85 °E	2018-06-19 11:00:00	0.081	30.7	Yes		South	B13	74.5 °N, 30 °E	2018-07-01 15:00:00	-0.073	33.7	No
North	JR85	82.56°N, 30.85 °E	2018-06-19 11:30:00	0.029	30.9	Yes		South	B13	74.5 °N, 30 °E	2018-07-01 15:30:00	-0.044	32.1	No
North	JR85	82.56°N, 30.85 °E	2018-06-19 12:00:00	-0.024	30.9	Yes		South	B13	74.5 °N, 30 °E	2018-07-01 16:00:00	-0.012	30.3	No
North	JR85	82.56°N, 30.85 °E	2018-06-19 12:30:00	-0.073	30.9	Yes		South	B13	74.5 °N, 30 °E	2018-07-01 16:30:00	0.023	28.4	No
North	JR85	82.56°N, 30.85 °E	2018-06-19 13:00:00	-0.118	30.7	Yes		South	B13	74.5 °N, 30 °E	2018-07-01 17:00:00	0.058	26.5	No
North	JR85	82.56°N, 30.85 °E	2018-06-19 13:30:00	-0.155	30.4	Yes		South	B13	74.5 °N, 30 °E	2018-07-01 17:30:00	0.089	24.5	No
North	JR85	82.56°N, 30.85 °E	2018-06-19 14:00:00	-0.182	29.9	Yes		South	B13	74.5 °N, 30 °E	2018-07-01 18:00:00	0.117	22.5	No
North	JR85	82.56°N, 30.85 °E	2018-06-19 14:30:00	-0.199	29.3	Yes		South	B13	74.5 °N, 30 °E	2018-07-01 18:30:00	0.14	20.5	No
North	JR85	82.56°N, 30.85 °E	2018-06-19 15:00:00	-0.203	28.7	Yes		South	B13	74.5 °N, 30 °E	2018-07-01 19:00:00	0.156	18.6	No

## Sheet: Supplemetary Table_3
Supplementary Table 3: Sample details on mapping statistics on all contigs (206,012), related to Figure 2. Flagstat results (SAMtools program).
Samples	Number of reads	Number of mapped properly paired reads	Percentage of mapped properly paired reads	Number of mapped reads	Percentage of mapped reads	Number of multimapped reads	Percentage of multimapped reads
N1-10h-r1	109474692	88772364	81.09	107797509	96.19	2596575	2.37
N1-10h-r2	96625164	69987440	72.43	92920464	93.56	2685981	2.78
N1-10h-r3	138600636	102934076	74.27	134237928	94.45	3532190	2.55
N2-14h-r1	128918564	93669940	72.66	125091665	94.41	3582999	2.78
N2-14h-r2	124483078	95336410	76.59	121384626	95.09	3175489	2.55
N2-14h-r3	110102446	87665442	79.62	107678898	95.51	2642734	2.4
N3-18h-r1	110877822	86997746	78.46	108532681	95.53	2737966	2.47
N3-18h-r2	191409228	158424058	82.77	189589587	96.9	4251363	2.22
N3-18h-r3	122108138	104141448	85.29	121025121	97.02	2632021	2.16
N4-22h-r1	123601766	98922564	80.03	121379227	95.91	2950221	2.39
N4-22h-r2	135121274	105204660	77.86	132414525	95.54	3467861	2.57
N4-22h-r3	156288608	113175060	72.41	150942972	93.81	4618683	2.96
N5-2h-r1	108883416	87089640	79.98	107196459	96.1	2666935	2.45
N5-2h-r2	107694598	85453678	79.35	106200433	96.25	2647014	2.46
N5-2h-r3	141823786	115510510	81.45	140020829	96.57	3176567	2.24
N6-6h-r1	122252110	103833014	84.93	120642838	96.65	2577379	2.11
N6-6h-r2	90489282	70441112	77.84	89013918	95.54	2684288	2.97
N6-6h-r3	133197066	103635052	77.81	130987507	95.53	3914778	2.94
N7-10h-r1	100758978	79166112	78.57	99105003	95.59	2915550	2.89
N7-10h-r2	86915718	67737718	77.93	84982083	95.02	2516840	2.9
N7-10h-r3	86141170	68193170	79.16	84461467	95.4	2395113	2.78
S1-14h-r1	95881768	73257594	76.4	93755135	94.73	3088104	3.22
S1-14h-r2	73785278	55312264	74.96	71323376	93.56	2445243	3.31
S1-14h-r3	89446268	71224130	79.63	86948236	94.63	2440363	2.73
S2-18h-r1	117428456	100361626	85.47	116249056	96.71	2776814	2.36
S2-18h-r2	124967124	104520910	83.64	123119648	96.18	3042798	2.43
S2-18h-r3	127138980	102955504	80.98	123680753	94.96	3111284	2.45
S3-22h-r1	120813006	101565572	84.07	119719459	96.78	2893822	2.4
S3-22h-r2	124795484	98619100	79.02	122013404	95.27	3274309	2.62
S3-22h-r3	159712200	133478232	83.57	156019646	95.64	3418251	2.14
S4-2h-r1	119145718	97937812	82.2	117449175	96.31	2803187	2.35
S4-2h-r2	113915022	95263400	83.63	111688064	95.88	2572115	2.26
S4-2h-r3	132638088	107168900	80.8	129794416	95.39	3432574	2.59
S5-6h-r1	133693080	100325382	75.04	129811916	94.04	4353186	3.26
S5-6h-r2	172191888	137766564	80.01	169482411	95.76	4785826	2.78
S5-6h-r3	106817392	83681914	78.34	104767487	95.35	3062207	2.87
S6-10h-r1	127267226	110367226	86.72	125055664	96.31	2580891	2.03
S6-10h-r2	208987532	182276138	87.22	205821342	96.54	4221073	2.02
S6-10h-r3	276243092	229604708	83.12	269789896	95.41	6522812	2.36
S7-14h-r1	114806534	92180770	80.29	112626660	95.77	2800733	2.44
S7-14h-r2	136425358	106749592	78.25	132343935	94.52	3589884	2.63
S7-14h-r3	109393496	83474334	76.31	106410967	94.66	3017244	2.76

## Sheet: Supplementary Table_4
Supplementary Table 4: Number of alignments per sample and percentage of alignments discarded by filtering contigs with very low level of expression, related to Table 3.
Samples	Number (million) of aligned reads on full dataset (206,012 contigs)	Number (million) of aligned reads after filtering (76,550 contigs)	Percentage of alignment discarded by filtering
N1-10h-r1	107797509	106277558	1.41
N1-10h-r2	92920464	91760297	1.25
N1-10h-r3	134237928	132163729	1.55
N2-14h-r1	125091665	123561102	1.22
N2-14h-r2	121384626	119733119	1.36
N2-14h-r3	107678898	106106917	1.46
N3-18h-r1	108532681	107084586	1.33
N3-18h-r2	189589587	187002028	1.36
N3-18h-r3	121025121	119240118	1.47
N4-22h-r1	121379227	119647911	1.43
N4-22h-r2	132414525	130493419	1.45
N4-22h-r3	150942972	148803393	1.42
N5-2h-r1	107196459	106095792	1.03
N5-2h-r2	106200433	105185806	0.96
N5-2h-r3	140020829	138674519	0.96
N6-6h-r1	120642838	119064334	1.31
N6-6h-r2	89013918	87919850	1.23
N6-6h-r3	130987507	129328126	1.27
N7-10h-r1	99105003	97859196	1.26
N7-10h-r2	84982083	83765462	1.43
N7-10h-r3	84461467	83247886	1.44
S1-14h-r1	93755135	92519691	1.32
S1-14h-r2	71323376	70452584	1.22
S1-14h-r3	86948236	85853698	1.26
S2-18h-r1	116249056	114901223	1.16
S2-18h-r2	123119648	121706452	1.15
S2-18h-r3	123680753	122189678	1.21
S3-22h-r1	119719459	117883904	1.53
S3-22h-r2	122013404	120367248	1.35
S3-22h-r3	156019646	153562019	1.58
S4-2h-r1	117449175	115688557	1.5
S4-2h-r2	111688064	110104860	1.42
S4-2h-r3	129794416	127924712	1.44
S5-6h-r1	129811916	127830708	1.53
S5-6h-r2	169482411	166854960	1.55
S5-6h-r3	104767487	103102859	1.59
S6-10h-r1	125055664	123756379	1.04
S6-10h-r2	205821342	203861258	0.95
S6-10h-r3	269789896	266642849	1.17
S7-14h-r1	112626660	111676959	0.84
S7-14h-r2	132343935	131119301	0.93
S7-14h-r3	106410967	105362734	0.99

## Sheet: Supplementary Table 5
Supplementary Table 5: Features overview in results of InterProScan annotation, related to Table 5.
InterProScan programs	Number of contigs (206,012 contigs dataset)	Number of contigs (76,550 contigs dataset)
getorf	192688	73272
Phobius	149430	59278
TMHMM	123542	48682
MobiDBLite	123023	52892
Gene3D	66204	33301
SUPERFAMILY	64158	32698
PANTHER	63900	34712
Pfam	63661	34558
SignalP_EUK	54472	25484
ProSiteProfiles	43807	21074
SMART	34723	17477
Coils	30450	13848
SignalP_GRAM_POSITIVE	26681	13874
ProSitePatterns	21448	10020
CDD	20299	12776
PRINTS	11850	7189
SignalP_GRAM_NEGATIVE	6864	4083
PIRSF	1962	1631
TIGRFAM	1875	1432
Hamap	604	475
ProDom	555	302
SFLD	198	182

## Sheet: Supplementary Table 6
Supplementary Table 6: Relative expression of candidate genes measured by quantitative real-time PCR for further RNA sequencing normalization verification. SYBRGreen based quantitative real-time PCR (qPCR) on candidate genes, using the 2-∆Ct method and the geometric mean of elongation factor 1α and 16s rRNA as a reference.
Samples	clock	cycle	period 1	timeless	cryptochrome 2	vrille	doubletime 2	cryptochrome 1
N1-10h-r1	0.000332177	0.000102594	0.00056704	0.000161547	0.00140593	0.000440594	0.000487685	0.000371008
N1-10h-r2	0.000262115	9.47172e-05	0.000775807	0.000172512	0.00132755	0.000481387	0.000359302	0.000440212
N1-10h-r3	0.00018238	7.90012e-05	0.000533669	0.000153629	0.00113801	0.000391075	0.00038703	0.000428545
N2-14h-r1	0.000301685	0.000125618	0.000722523	0.000180068	0.00132741	0.000390154	0.000533891	0.000398352
N2-14h-r2	0.000267079	6.71875e-05	0.000765957	0.000149305	0.00103335	0.000419382	0.000292668	0.000594742
N2-14h-r3	0.000296294	0.000143747	0.000704955	0.00015147	0.00176553	0.000404189	0.00049281	0.000578385
N3-18h-r1	0.000322056	0.000176701	0.000816703	0.000148176	0.00184598	0.000413478	0.000578498	0.000472827
N3-18h-r2	0.000295195	0.000103002	0.000658266	0.000180084	0.00152599	0.000421102	0.00051272	0.00057226
N3-18h-r3	0.000287211	0.000132419	0.0006619	0.000145358	0.00176869	0.000498507	0.000419774	0.000344884
N4-22h-r1	0.000278837	9.7835e-05	0.000657013	0.000149684	0.0019993	0.000601024	0.000442882	0.000311541
N4-22h-r2	0.000281881	0.00013534	0.000717802	0.000168598	0.00174129	0.000427696	0.000492658	0.000386666
N4-22h-r3	0.000252854	8.94284e-05	0.000777749	0.000179976	0.00149213	0.00105766	0.00041119	0.000356476
N5-2h-r1	0.000167145	5.43783e-05	0.000414279	0.000170362	0.00122703	0.000289408	0.000348487	0.000327298
N5-2h-r2	0.000217278	5.51923e-05	0.000509485	0.000168768	0.00106445	0.000307277	0.000221536	0.000318554
N5-2h-r3	0.000141722	5.93808e-05	0.000466885	0.000192461	0.00103429	0.000289702	0.000252462	0.000246155
N6-6h-r1	0.000249796	0.000109638	0.000627558	0.00021365	0.00162487	0.000479406	0.000315524	0.000446682
N6-6h-r2	0.00031442	0.000112951	0.000574853	0.000164341	0.00193692	0.000379262	0.000411158	0.000342047
N6-6h-r3	0.00025876	9.92829e-05	0.000610765	0.000223011	0.00165197	0.000410425	0.000575421	0.000440492
N7-10h-r1	0.000274093	0.000138431	0.000726601	0.000235735	0.00176937	0.000528595	0.000648076	0.000395222
N7-10h-r2	0.00027122	3.78525e-05	0.000543757	0.000150416	0.00164836	0.000762619	0.000468147	0.000365016
N7-10h-r3	0.000207522	6.77721e-05	0.000617425	0.000190364	0.00168978	0.000590838	0.000417207	0.000243895
S1-14h-r1	0.000137177	9.87284e-05	0.000789827	0.000201257	0.0013155	0.000729818	0.000229825	0.00029846
S1-14h-r2	0.000141221	9.05292e-05	0.000699321	0.000165974	0.00134027	0.000228858	0.000216363	0.000189206
S1-14h-r3	0.000143592	9.8861e-05	0.000953659	0.000259273	0.00137893	0.000287981	0.000162504	0.000184673
S2-18h-r1	0.000206288	0.000111123	0.000893001	0.000327992	0.00159907	0.000298382	0.000161907	0.000267801
S2-18h-r2	0.000210191	0.000126068	0.000819477	0.000226766	0.00159414	0.00023771	0.000161128	0.000143714
S2-18h-r3	0.000257504	0.000108079	0.00105202	0.000413846	0.00231765	0.000393153	0.000234745	0.000122102
S3-22h-r1	0.000264353	0.000120077	0.000748221	0.000252444	0.00296912	0.000331605	0.000345447	0.000184928
S3-22h-r2	0.000324695	0.000155626	0.000855687	0.000280419	0.00274376	0.000389489	0.000413556	0.000235885
S3-22h-r3	0.000300907	0.000115574	0.00084668	0.000273837	0.00254363	0.000602022	0.000175299	0.000388743
S4-2h-r1	0.000264528	0.000126525	0.000575543	0.000163799	0.00175807	0.00115148	0.000334945	0.000248444
S4-2h-r2	0.000332746	0.000151669	0.000769768	0.000148496	0.0018442	0.000329762	0.000281654	0.000239317
S4-2h-r3	0.000425056	9.82244e-05	0.000846584	0.000153757	0.0017168	0.000419786	0.000245403	0.00019809
S5-6h-r1	0.000307616	7.78695e-05	0.000560273	0.000148466	0.0013074	0.000457614	0.000507226	0.000247535
S5-6h-r2	0.000448764	0.000158223	0.000808897	0.000116228	0.00166385	0.000764998	0.00045867	0.000248967
S5-6h-r3	0.000580102	0.000149776	0.000786424	0.000124083	0.00182435	0.000608521	0.000376019	0.000250499
S6-10h-r1	0.00023366	0.000103556	0.000577535	0.000159318	0.00135096	0.000301657	0.000195126	0.000123491
S6-10h-r2	0.000135552	0.000102801	0.000695643	0.00017355	0.00123193	0.000211015	0.000174333	8.98972e-05
S6-10h-r3	0.000291243	0.000135259	0.000787743	0.000162927	0.00132207	0.00045291	0.000136058	0.000209903
S7-14h-r1	9.48508e-05	5.81653e-05	0.000515771	9.51471e-05	0.000836422	0.000191352	0.000107232	0.00011311
S7-14h-r2	0.000173533	4.44023e-05	0.000517374	0.00013252	0.000650346	0.00015286	7.69881e-05	0.000238536
S7-14h-r3	0.000135155	6.64397e-05	0.000613523	0.000173702	0.000850681	0.000430382	9.31494e-05	0.000158186
